# Supplementary material for: Hospital Readmission Risk and Risk Factors of People with a Primary or Secondary Discharge Diagnosis of Diabetes
Source: J Clin Med. 2023 Feb 6;12(4):1274. doi: 10.3390/jcm12041274 (PMC9961750; doi:10.3390/jcm12041274)
Supplement: Supplementary file 1 [file jcm-12-01274-s001.zip]

Archive with 1 entries (1 files):
- jcm-2102285-supplementary.pdf
